# Supplementary material for: Circulating KRAS G12D but not G12V is associated with survival in metastatic pancreatic ductal adenocarcinoma
Source: Nat Commun. 2024 Jul 9;15:5763. doi: 10.1038/s41467-024-49915-5 (PMC11233636; doi:10.1038/s41467-024-49915-5)
Supplement: Supplementary file 4 — Source Data [file 41467_2024_49915_MOESM4_ESM.xlsx]

## Sheet: Figure 1
Cohort	PriorTreatment	BaselinePlasmaAvailable	BaselinectKRASDetected	Week8PlasmaObtained	Wk8Conclusive
PRINCE	Yes	No	No	No	No
PRINCE	Yes	No	No	No	No
PRINCE	Yes	Yes	Yes	Yes	No
PRINCE	No	No	No	No	No
PRINCE	No	Yes	No	Yes	No
PRINCE	Yes	Yes	Yes	Yes	No
PRINCE	No	Yes	No	Yes	No
PRINCE	Yes	Yes	Yes	Yes	No
PRINCE	Yes	Yes	Yes	Yes	No
PRINCE	No	Yes	Yes	Yes	Yes
PRINCE	Yes	Yes	No	Yes	No
PRINCE	Yes	Yes	Yes	Yes	No
PRINCE	No	Yes	Yes	No	No
PRINCE	Yes	Yes	Yes	No	No
PRINCE	No	Yes	Yes	Yes	Yes
PRINCE	No	Yes	Yes	No	No
PRINCE	No	Yes	Yes	Yes	Yes
PRINCE	No	Yes	Yes	Yes	Yes
PRINCE	Yes	Yes	Yes	Yes	No
PRINCE	No	Yes	Yes	Yes	Yes
PRINCE	Yes	Yes	No	Yes	No
PRINCE	No	Yes	Yes	Yes	Yes
PRINCE	No	No	No	No	No
PRINCE	Yes	Yes	No	Yes	No
PRINCE	No	Yes	Yes	Yes	Yes
PRINCE	No	Yes	No	No	No
PRINCE	No	Yes	Yes	Yes	Yes
PRINCE	Yes	Yes	No	Yes	No
PRINCE	Yes	Yes	No	Yes	No
PRINCE	No	Yes	No	Yes	No
PRINCE	No	Yes	Yes	Yes	Yes
PRINCE	No	Yes	Yes	No	No
PRINCE	Yes	Yes	No	No	No
PRINCE	No	Yes	No	No	No
PRINCE	No	Yes	Yes	Yes	Yes
PRINCE	No	Yes	Yes	No	No
PRINCE	No	Yes	Yes	No	No
PRINCE	No	Yes	Yes	Yes	Yes
PRINCE	No	Yes	Yes	No	No
PRINCE	No	Yes	Yes	No	No
PRINCE	Yes	Yes	Yes	Yes	No
PRINCE	No	Yes	Yes	No	No
PRINCE	No	No	No	No	No
PRINCE	No	Yes	Yes	Yes	Yes
PRINCE	No	Yes	Yes	Yes	Yes
PRINCE	No	No	No	No	No
PRINCE	No	Yes	Yes	Yes	Yes
PRINCE	No	Yes	Yes	No	No
PRINCE	No	Yes	No	Yes	No
PRINCE	No	Yes	Yes	Yes	Yes
PRINCE	No	Yes	Yes	Yes	Yes
PRINCE	No	Yes	Yes	No	No
PRINCE	No	Yes	Yes	Yes	Yes
PRINCE	No	Yes	Yes	No	No
PRINCE	No	Yes	Yes	No	No
PRINCE	No	Yes	Yes	Yes	Yes
PRINCE	No	Yes	Yes	No	No
PRINCE	No	Yes	Yes	Yes	Yes
PRINCE	Yes	Yes	Yes	Yes	No
PRINCE	No	No	No	No	No
PRINCE	No	Yes	Yes	No	No
PRINCE	No	Yes	Yes	Yes	Yes
PRINCE	Yes	Yes	No	Yes	No
PRINCE	Yes	Yes	Yes	Yes	No
PRINCE	No	Yes	No	Yes	No
PRINCE	No	Yes	No	Yes	No
PRINCE	Yes	Yes	Yes	Yes	No
PRINCE	No	Yes	Yes	Yes	Yes
PRINCE	Yes	Yes	Yes	Yes	No
PRINCE	No	Yes	Yes	Yes	Yes
PRINCE	Yes	No	No	No	No
PRINCE	No	Yes	Yes	Yes	Yes
PRINCE	No	Yes	Yes	Yes	Yes
PRINCE	Yes	Yes	No	Yes	No
PRINCE	No	Yes	Yes	No	No
PRINCE	Yes	Yes	No	Yes	No
PRINCE	Yes	Yes	Yes	Yes	No
PRINCE	No	Yes	Yes	No	No
PRINCE	Yes	Yes	Yes	Yes	No
PRINCE	Yes	Yes	Yes	Yes	No
PRINCE	No	Yes	Yes	Yes	Yes
PRINCE	No	Yes	Yes	Yes	Yes
PRINCE	No	Yes	No	Yes	No
PRINCE	No	No	No	No	No
PRINCE	No	Yes	Yes	Yes	No
PRINCE	No	Yes	No	No	No
PRINCE	No	Yes	Yes	No	No
PRINCE	No	Yes	Yes	No	No
PRINCE	No	Yes	No	Yes	No
PRINCE	No	Yes	No	No	No
PRINCE	No	Yes	Yes	Yes	Yes
PRINCE	No	Yes	Yes	Yes	Yes
PRINCE	No	No	No	No	No
PRINCE	No	Yes	Yes	Yes	Yes
PRINCE	No	No	No	No	No
PRINCE	No	Yes	No	Yes	No
PRINCE	No	Yes	Yes	No	No
PRINCE	No	No	No	No	No
PRINCE	No	Yes	Yes	No	No
PRINCE	No	Yes	Yes	Yes	Yes
PRINCE	No	Yes	No	Yes	No
PRINCE	No	Yes	Yes	Yes	Yes
PRINCE	No	No	No	No	No
PRINCE	No	Yes	Yes	No	No
PRINCE	No	No	No	No	No
PRINCE	No	Yes	Yes	Yes	Yes
PRINCE	Yes	Yes	Yes	Yes	No
PRINCE	No	Yes	Yes	No	No
PRINCE	No	Yes	Yes	No	No
PRINCE	No	Yes	Yes	No	No
PRINCE	No	Yes	Yes	No	No
PRINCE	No	Yes	Yes	Yes	Yes
PRINCE	No	Yes	Yes	Yes	Yes
PRINCE	No	Yes	Yes	Yes	Yes
PRINCE	No	Yes	Yes	Yes	Yes
PRINCE	No	Yes	Yes	No	No
PRINCE	No	Yes	Yes	Yes	Yes
PRINCE	No	Yes	Yes	Yes	No
PRINCE	No	Yes	Yes	Yes	Yes
PRINCE	Yes	Yes	No	No	No
PRINCE	Yes	Yes	Yes	Yes	No
PRINCE	No	Yes	No	No	No
PRINCE	Yes	Yes	No	Yes	No
PRINCE	No	Yes	No	Yes	No
PRINCE	Yes	Yes	No	Yes	No
PRINCE	No	Yes	Yes	Yes	Yes
PRINCE	Yes	Yes	Yes	Yes	No
PRINCE	Yes	Yes	Yes	Yes	No
PRINCE	Yes	Yes	No	Yes	No
SOC	No	Yes	Yes	Yes	No
SOC	No	Yes	Yes	Yes	No
SOC	No	Yes	Yes	No	No
SOC	No	Yes	Yes	Yes	Yes
SOC	No	Yes	Yes	No	No
SOC	No	Yes	Yes	Yes	Yes
SOC	No	Yes	No	No	No
SOC	No	Yes	Yes	Yes	Yes
SOC	No	Yes	No	No	No
SOC	No	Yes	Yes	No	No
SOC	No	Yes	Yes	No	No
SOC	No	Yes	Yes	Yes	Yes
SOC	No	Yes	Yes	Yes	Yes
SOC	No	Yes	Yes	Yes	Yes
SOC	No	Yes	Yes	Yes	No
SOC	No	Yes	Yes	Yes	No
SOC	No	Yes	No	No	No
SOC	No	Yes	Yes	No	No
SOC	No	Yes	Yes	Yes	Yes
SOC	No	Yes	Yes	Yes	Yes
SOC	No	Yes	Yes	No	No
SOC	No	Yes	Yes	Yes	Yes
SOC	No	Yes	Yes	No	No
SOC	No	Yes	Yes	Yes	Yes
SOC	No	Yes	No	No	No
SOC	No	Yes	No	No	No
SOC	No	Yes	Yes	No	No
SOC	No	Yes	Yes	Yes	No
SOC	No	Yes	Yes	Yes	No
SOC	No	Yes	Yes	No	No
SOC	No	Yes	Yes	Yes	Yes
SOC	No	Yes	Yes	Yes	Yes
SOC	No	Yes	Yes	Yes	Yes
SOC	No	Yes	Yes	No	No
SOC	No	Yes	Yes	Yes	No
SOC	No	Yes	No	No	No
SOC	No	Yes	Yes	No	No
SOC	No	Yes	No	No	No
SOC	No	Yes	No	No	No
SOC	No	Yes	No	No	No
SOC	No	Yes	Yes	Yes	Yes
SOC	No	Yes	Yes	Yes	Yes
SOC	No	Yes	Yes	No	No
SOC	No	Yes	Yes	Yes	Yes
SOC	No	Yes	Yes	Yes	Yes
SOC	No	Yes	Yes	Yes	No
SOC	No	Yes	No	No	No
SOC	No	Yes	No	No	No
SOC	No	Yes	Yes	Yes	Yes
SOC	No	Yes	Yes	Yes	Yes
SOC	No	Yes	Yes	No	No
SOC	No	Yes	Yes	Yes	Yes
SOC	No	Yes	Yes	No	No
SOC	No	Yes	Yes	No	No
SOC	No	Yes	Yes	No	No
SOC	No	Yes	Yes	No	No
SOC	No	Yes	Yes	No	No
SOC	No	Yes	Yes	No	No
SOC	No	Yes	No	No	No
SOC	No	Yes	Yes	No	No
SOC	No	Yes	Yes	Yes	Yes
SOC	No	Yes	Yes	Yes	No
SOC	No	Yes	Yes	Yes	Yes
SOC	No	Yes	Yes	Yes	Yes
SOC	No	Yes	Yes	Yes	Yes
SOC	No	Yes	Yes	Yes	Yes
SOC	No	Yes	Yes	Yes	Yes
SOC	No	Yes	Yes	Yes	Yes
SOC	No	Yes	Yes	No	No
SOC	No	Yes	Yes	No	No
SOC	No	Yes	Yes	No	No
SOC	No	Yes	Yes	No	No
SOC	No	Yes	Yes	No	No
SOC	No	Yes	Yes	Yes	Yes
SOC	No	Yes	Yes	Yes	Yes
SOC	No	Yes	Yes	No	No
SOC	No	Yes	Yes	No	No
SOC	No	Yes	Yes	No	No
SOC	No	Yes	Yes	Yes	Yes
SOC	No	Yes	Yes	No	No
SOC	No	Yes	Yes	Yes	Yes
SOC	No	Yes	No	No	No
SOC	No	Yes	No	No	No
SOC	No	Yes	No	No	No
SOC	No	Yes	No	No	No

## Sheet: Figure 2
Patient#	OSstatus	OSmonths	PFSstatus	PFSmonths	ctKRAS Variant	G12DVAFMedian	G12VVAFMedian
PRINCE01	1	8.32237	1	5.29605	G12V		≤ Median VAF
PRINCE02	1	0.921053	1	0.888158	G12D	> Median VAF
PRINCE03	1	8.98026	1	5.32895	G12D	> Median VAF
PRINCE04	1	9.76974	1	9.73684	G12D	> Median VAF
PRINCE05	1	19.0461	1	19.0132	G12D	≤ Median VAF
PRINCE06	1	8.19079	1	4.83553	G12D	> Median VAF
PRINCE07	1	11.4145	1	3.61842	G12D	≤ Median VAF
PRINCE08	1	5.23026	1	4.86842	G12V		≤ Median VAF
PRINCE09	1	8.68421	1	3.91447	G12V		≤ Median VAF
PRINCE10	1	19.2105	1	10.8224	G12V		> Median VAF
PRINCE11	1	23.8816	1	23.8487	G12V		≤ Median VAF
PRINCE12	1	0.888158	1	0.855263	G12D	> Median VAF
PRINCE13	1	13.2237	1	2.03947	G12V		≤ Median VAF
PRINCE14	1	7.86184	1	7.82895	G12D	≤ Median VAF
PRINCE15	1	7.17105	1	5.46053	G12V		> Median VAF
PRINCE16	1	7.40132	1	7.36842	G12D	> Median VAF
PRINCE17	0	1.41447	1	1.80921	G12D	≤ Median VAF
PRINCE18	0	20.0329	0	19.7697	G12D	≤ Median VAF
PRINCE19	1	18.4211	1	18.3882	G12V		≤ Median VAF
PRINCE20	1	6.28289	1	1.57895	G12V		≤ Median VAF
PRINCE21	1	20.3289	1	20.2961	G12D	≤ Median VAF
PRINCE22	1	6.38158	1	6.34868	G12D	> Median VAF
PRINCE23	1	4.76974	1	4.73684	G12V		≤ Median VAF
PRINCE24	1	6.25	1	6.21711	G12D	> Median VAF
PRINCE25	1	10.1645	1	1.61184	G12D	≤ Median VAF
PRINCE26	1	8.75	1	5.39474	G12V		≤ Median VAF
PRINCE27	1	6.77632	1	5.32895	G12V		> Median VAF
PRINCE28	1	2.46711	1	1.41447	G12D	≤ Median VAF
PRINCE29	1	6.38158	1	5.29605	G12V		> Median VAF
PRINCE30	1	3.15789	1	3.125	G12D	> Median VAF
PRINCE31	1	17.7303	1	17.6974	G12V		> Median VAF
PRINCE32	1	14.0461	1	14.0132	G12D	≤ Median VAF
PRINCE33	1	5.72368	1	1.64474	G12D	> Median VAF
PRINCE34	1	1.11842	1	1.08553	G12D	≤ Median VAF
PRINCE35	0	38.7171	1	19.1447	G12D	≤ Median VAF
PRINCE36	1	7.59868	1	5.52632	G12D	> Median VAF
PRINCE37	1	28.2566	1	28.2237	G12D	≤ Median VAF
PRINCE38	1	0.361842	1	0.328947	G12V		≤ Median VAF
PRINCE39	1	6.11842	1	6.08553	G12V		≤ Median VAF
PRINCE40	1	14.6382	1	7.40132	G12D	> Median VAF
PRINCE41	1	18.125	1	18.0921	G12D	≤ Median VAF
PRINCE42	1	24.2434	1	19.5395	G12D	≤ Median VAF
PRINCE43	1	19.1447	1	19.1118	G12D	≤ Median VAF
PRINCE44	1	9.80263	1	9.76974	G12V		≤ Median VAF
PRINCE45	1	3.32237	1	1.15132	G12D	> Median VAF
PRINCE46	1	4.73684	1	1.71053	G12V		> Median VAF
PRINCE47	0	0.0986842	0	0.131579	G12V		> Median VAF
PRINCE48	1	4.24342	1	1.84211	G12D	> Median VAF
PRINCE49	0	1.41447	1	1.57895	G12D	> Median VAF
PRINCE50	1	13.0921	1	13.0592	G12V		> Median VAF
PRINCE51	0	6.94079	0	3.84868	G12D	≤ Median VAF
PRINCE52	1	6.74342	1	6.71053	G12V		> Median VAF
PRINCE53	1	1.67763	1	1.01974	G12V		> Median VAF
PRINCE54	1	8.05921	1	8.02632	G12V		> Median VAF
PRINCE55	0	18.6842	0	13.3224	G12D	> Median VAF
PRINCE56	1	14.5066	1	11.5789	G12D	≤ Median VAF

## Sheet: Figure 3
Patient#	OSstatus	OSmonths	PFSstatus	PFSmonths	ctKRAS Variant	G12DVAFMedian	G12VVAFMedian
SOC001	1	16.9079	1	10.8224	G12D	≤ Median VAF
SOC002	1	13.6842	1	7.07237	G12D	≤ Median VAF
SOC003	1	12.8947	1	4.57237	G12D	≤ Median VAF
SOC004	1	8.19079	1	5.29605	G12D	≤ Median VAF
SOC005	1	2.10526	1	2.10526	G12V		≤ Median VAF
SOC006	1	15.7566	1	5.78947	G12D	> Median VAF
SOC007	1	50.9539	1	13.8487	G12D	≤ Median VAF
SOC008	1	3.22368	1	1.18421	G12D	> Median VAF
SOC009	1	15.4605	1	13.8158	G12D	> Median VAF
SOC010	1	6.31579	1	1.51316	G12V		> Median VAF
SOC011	1	29.4408	1	13.5855	G12D	≤ Median VAF
SOC012	1	18.0263	1	6.15132	G12V		> Median VAF
SOC013	1	17.1382	1	12.5987	G12V		≤ Median VAF
SOC014	1	9.14474	1	1.61184	G12V		≤ Median VAF
SOC015	1	5.46053	1	1.48026	G12D	> Median VAF
SOC016	1	2.82895	1	2.82895	G12D	> Median VAF
SOC017	0	30.625	1	29.6382	G12D	≤ Median VAF
SOC018	1	0.263158	1	0.263158	G12D	> Median VAF
SOC019	1	14.6382	1	14.6382	G12V		≤ Median VAF
SOC020	1	0.789474	1	0.789474	G12D	≤ Median VAF
SOC021	1	4.57237	1	4.01316	G12D	> Median VAF
SOC022	1	7.99342	1	4.07895	G12V		≤ Median VAF
SOC023	1	4.21053	1	1.84211	G12D	> Median VAF
SOC024	1	10.2303	1	2.96053	G12D	> Median VAF
SOC025	1	0.526316	1	0.526316	G12D	> Median VAF
SOC026	1	0.296053	1	0.296053	G12V		> Median VAF
SOC027	1	5.42763	1	5.42763	G12D	≤ Median VAF
SOC028	1	12.6645	1	8.58553	G12V		≤ Median VAF
SOC029	1	0.921053	1	0.921053	G12D	> Median VAF
SOC030	1	16.25	1	16.25	G12V		≤ Median VAF
SOC031	1	7.10526	1	4.57237	G12V		> Median VAF
SOC032	1	1.44737	1	1.44737	G12V		> Median VAF
SOC033	1	7.73026	1	2.53289	G12V		> Median VAF
SOC034	1	1.48026	1	1.48026	G12D	> Median VAF
SOC035	1	9.60526	1	1.94079	G12D	≤ Median VAF
SOC036	1	12.2697	1	5.32895	G12V		≤ Median VAF
SOC037	1	24.2434	1	2.07237	G12D	≤ Median VAF
SOC038	1	14.2763	1	12.7632	G12V		> Median VAF
SOC039	1	8.45395	1	5.29605	G12V		> Median VAF
SOC040	1	50.7895	1	1.54605	G12V		≤ Median VAF
SOC041	1	33.3553	1	1.71053	G12V		> Median VAF
SOC042	1	16.25	1	8.78289	G12D	≤ Median VAF
SOC043	1	18.3882	1	8.51974	G12D	> Median VAF
SOC044	1	5	1	2.76316	G12D	≤ Median VAF
SOC045	1	4.21053	1	3.28947	G12V		> Median VAF
SOC046	1	2.30263	1	0.131579	G12D	≤ Median VAF
SOC047	1	11.5132	0	4.375	G12D	≤ Median VAF
SOC048	1	16.1842	1	7.79605	G12D	≤ Median VAF
SOC049	1	0.789474	1	0.197368	G12D	> Median VAF
SOC050	1	1.41447	1	0.263158	G12D	≤ Median VAF
SOC051	1	3.98026	1	1.77632	G12V		≤ Median VAF
SOC052	1	13.9145	1	4.07895	G12D	> Median VAF
SOC053	1	1.01974	1	0.328947	G12D	> Median VAF
SOC054	1	2.46711	1	2.20395	G12D	> Median VAF

## Sheet: Figure 4a
Patient#	Overall Survival at 1 Year	Baseline Variant Allele Fraction (VAF)	Week 8 Variant Allele Fraction (VAF)
PRINCE01	Dead	0.00936	0.00065
PRINCE02	Dead	0.17908	0.00051
PRINCE03	Alive	0.00396	0
PRINCE04	Dead	0.32135	0.00742
PRINCE05	Dead	0.03823	0.00099
PRINCE06	Dead	0.00491	0
PRINCE07	Dead	0.07136	0.00108
PRINCE08	Alive	0.40939	0.01136
PRINCE09	Alive	0.16434	0.0015
PRINCE10	Not Available	0.08151	0
PRINCE11	Dead	0.33474	0.00255
PRINCE12	Alive	0.00051	0
PRINCE13	Alive	0.00222	0
PRINCE14	Alive	0.28825	0
PRINCE15	Alive	0.00534	0
PRINCE16	Dead	0.60302	0.0008
PRINCE17	Dead	0.21265	0.00906
PRINCE18	Dead	0.31337	0.04141
PRINCE19	Dead	0.59382	0.00109
PRINCE20	Dead	0.03497	0.00226
PRINCE21	Alive	0.24515	0.00955
PRINCE22	Alive	0.00102	0
PRINCE23	Dead	0.33538	0.01495
PRINCE24	Dead	0.22274	0.05743
PRINCE25	Alive	0.03868	0
PRINCE26	Dead	0.27432	0.00713
PRINCE27	Dead	0.00402	0
PRINCE28	Alive	0.14721	0.00836
PRINCE29	Alive	0.04468	0
PRINCE30	Dead	0.00295	0
PRINCE31	Alive	0.04979	0
PRINCE32	Dead	0.12969	0.03379
PRINCE33	Alive	0.37604	0.00303
PRINCE34	Alive	0.12608	0.05756
PRINCE35	Not Available	0.02868	0
PRINCE36	Dead	0.19083	0.00101
PRINCE37	Dead	0.17369	0
PRINCE38	Alive	0.7358	0
PRINCE39	Alive	0.00181	0

## Sheet: Figure 4b
Patient#	Overall Survival at 1 Year	ctKRAS Variant	Week 8 Clearance
PRINCE01	Dead	G12V	No Clearance
PRINCE02	Dead	G12D	No Clearance
PRINCE03	Alive	G12D	Clearance
PRINCE04	Dead	G12D	No Clearance
PRINCE05	Dead	G12D	No Clearance
PRINCE06	Dead	G12V	Clearance
PRINCE07	Dead	G12V	No Clearance
PRINCE08	Alive	G12V	No Clearance
PRINCE09	Alive	G12V	No Clearance
PRINCE10	Dead	G12V	No Clearance
PRINCE11	Alive	G12D	Clearance
PRINCE12	Alive	G12V	Clearance
PRINCE13	Alive	G12D	Clearance
PRINCE14	Dead	G12D	No Clearance
PRINCE15	Dead	G12D	No Clearance
PRINCE16	Dead	G12V	No Clearance
PRINCE17	Dead	G12V	No Clearance
PRINCE18	Alive	G12V	No Clearance
PRINCE19	Alive	G12D	Clearance
PRINCE20	Dead	G12D	No Clearance
PRINCE21	Alive	G12D	Clearance
PRINCE22	Dead	G12D	No Clearance
PRINCE23	Dead	G12V	Clearance
PRINCE24	Alive	G12D	No Clearance
PRINCE25	Alive	G12D	Clearance
PRINCE26	Dead	G12V	Clearance
PRINCE27	Alive	G12V	No Clearance
PRINCE28	Not Available	G12D	Clearance
PRINCE29	Dead	G12V	No Clearance
PRINCE30	Dead	G12V	Clearance
PRINCE31	Alive	G12D	Clearance
PRINCE32	Alive	G12D	Clearance

## Sheet: Figure 4cd
Patient#	OSstatus	OSmonths	PFSstatus	PFSmonths	ctKRAS Variant	Week 8 Clearance
PRINCE01	1	8.32237	1	5.29605	G12V	No Clearance
PRINCE02	1	8.98026	1	5.32895	G12D	No Clearance
PRINCE03	1	19.0461	1	19.0132	G12D	Clearance
PRINCE04	1	8.19079	1	4.83553	G12D	No Clearance
PRINCE05	1	11.4145	1	3.61842	G12D	No Clearance
PRINCE06	1	5.23026	1	4.86842	G12V	Clearance
PRINCE07	1	8.68421	1	3.91447	G12V	No Clearance
PRINCE08	1	19.2105	1	10.8224	G12V	No Clearance
PRINCE09	1	23.8816	1	23.8487	G12V	No Clearance
PRINCE10	1	7.17105	1	5.46053	G12V	No Clearance
PRINCE11	0	20.0329	0	19.7697	G12D	Clearance
PRINCE12	1	18.4211	1	18.3882	G12V	Clearance
PRINCE13	1	20.3289	1	20.2961	G12D	Clearance
PRINCE14	1	6.38158	1	6.34868	G12D	No Clearance
PRINCE15	1	6.25	1	6.21711	G12D	No Clearance
PRINCE16	1	6.77632	1	5.32895	G12V	No Clearance
PRINCE17	1	6.38158	1	5.29605	G12V	No Clearance
PRINCE18	1	17.7303	1	17.6974	G12V	No Clearance
PRINCE19	1	14.0461	1	14.0132	G12D	Clearance
PRINCE20	1	5.72368	1	1.64474	G12D	No Clearance
PRINCE21	0	38.7171	1	19.1447	G12D	Clearance
PRINCE22	1	7.59868	1	5.52632	G12D	No Clearance
PRINCE23	1	6.11842	1	6.08553	G12V	Clearance
PRINCE24	1	14.6382	1	7.40132	G12D	No Clearance
PRINCE25	1	18.125	1	18.0921	G12D	Clearance
PRINCE26	1	9.80263	1	9.76974	G12V	Clearance
PRINCE27	1	13.0921	1	13.0592	G12V	No Clearance
PRINCE28	0	6.94079	0	3.84868	G12D	Clearance
PRINCE29	1	6.74342	1	6.71053	G12V	No Clearance
PRINCE30	1	8.05921	1	8.02632	G12V	Clearance
PRINCE31	0	18.6842	0	13.3224	G12D	Clearance
PRINCE32	1	14.5066	1	11.5789	G12D	Clearance

## Sheet: Figure 5a
Patient#	Overall Survival at 1 Year	ctKRAS Variant	Baseline Variant Allele Fraction (VAF)	Week 8 Variant Allele Fraction (VAF)
SOC01	Dead	G12D	0.0191	0.0017
SOC02	Alive	G12D	0.2054	0.0005
SOC03	Alive	G12D	0.0011	0
SOC04	Alive	G12D	0.2472	0
SOC05	Dead	G12V	0.0274	0.0105
SOC06	Alive	G12D	0.0011	0
SOC07	Dead	G12V	0.0085	0.0034
SOC08	Dead	G12D	0.1345	0.0014
SOC09	Alive	G12D	0.0055	0
SOC10	Alive	G12V	0.004	0.0009
SOC11	Dead	Other	0.0194	0.1067
SOC12	Dead	G12D	0.179	0.0357
SOC13	Dead	G12D	0.143	0.0023
SOC14	Dead	G12D	0.0011	0.0011
SOC15	Alive	G12V	0.0039	0
SOC16	Dead	Other	0.001	0.0007
SOC17	Dead	Other	0.3301	0.0119
SOC18	Dead	G12V	0.1028	0
SOC19	Dead	Other	0.3249	0
SOC20	Dead	G12V	0.0527	0.0015
SOC21	Dead	Other	0.0079	0.0049
SOC22	Dead	G12V	0.1005	0
SOC23	Alive	G12V	0.0042	0
SOC24	Alive	Other	0.0228	0
SOC25	Alive	G12V	0.049	0.036
SOC26	Alive	G12D	0.0717	0
SOC27	Dead	Other	0.0008	0
SOC28	Dead	G12D	0.0526	0.0016
SOC29	Alive	G12D	0.0008	0
SOC30	Alive	G12D	0.1442	0.0201
SOC31	Dead	G12D	0.2139	0.2018

## Sheet: Figure 5b
Patient#	Overall Survival at 1 Year	ctKRAS Variant	Week 8 Clearance
SOC01	Dead	G12D	No Clearance
SOC02	Alive	G12D	No Clearance
SOC03	Alive	G12D	Clearance
SOC04	Alive	G12D	Clearance
SOC05	Dead	G12V	No Clearance
SOC06	Alive	G12D	Clearance
SOC07	Dead	G12V	No Clearance
SOC08	Dead	G12D	No Clearance
SOC09	Alive	G12D	Clearance
SOC10	Alive	G12V	No Clearance
SOC11	Dead	G12D	No Clearance
SOC12	Dead	G12D	No Clearance
SOC13	Dead	G12D	No Clearance
SOC14	Alive	G12V	Clearance
SOC15	Dead	G12V	Clearance
SOC16	Dead	G12V	No Clearance
SOC17	Dead	G12V	Clearance
SOC18	Alive	G12V	Clearance
SOC19	Alive	G12V	No Clearance
SOC20	Alive	G12D	Clearance
SOC21	Dead	G12D	No Clearance
SOC22	Alive	G12D	Clearance
SOC23	Alive	G12D	No Clearance
SOC24	Dead	G12D	No Clearance

## Sheet: Figure 5cd
Patient#	OSstatus	OSmonths	PFSstatus	PFSmonths	ctKRAS Variant	Week 8 Clearance
SOC01	1	8.19079	1	5.29605	G12D	No Clearance
SOC02	1	15.7566	1	5.78947	G12D	No Clearance
SOC03	1	50.9539	1	13.8487	G12D	Clearance
SOC04	1	15.4605	1	13.8158	G12D	Clearance
SOC05	1	6.31579	1	1.51316	G12V	No Clearance
SOC06	1	29.4408	1	13.5855	G12D	Clearance
SOC07	1	9.14474	1	1.61184	G12V	No Clearance
SOC08	1	5.46053	1	1.48026	G12D	No Clearance
SOC09	0	30.625	1	29.6382	G12D	Clearance
SOC10	1	14.6382	1	14.6382	G12V	No Clearance
SOC11	1	4.21053	1	1.84211	G12D	No Clearance
SOC12	1	10.2303	1	2.96053	G12D	No Clearance
SOC13	1	5.42763	1	5.42763	G12D	No Clearance
SOC14	1	12.6645	1	8.58553	G12V	Clearance
SOC15	1	7.10526	1	4.57237	G12V	Clearance
SOC16	1	7.73026	1	2.53289	G12V	No Clearance
SOC17	1	8.45395	1	5.29605	G12V	Clearance
SOC18	1	50.7895	1	1.54605	G12V	Clearance
SOC19	1	33.3553	1	1.71053	G12V	No Clearance
SOC20	1	16.25	1	8.78289	G12D	Clearance
SOC21	1	11.5132	0	4.375	G12D	No Clearance
SOC22	1	16.1842	1	7.79605	G12D	Clearance
SOC23	1	13.9145	1	4.07895	G12D	No Clearance
SOC24	1	2.46711	1	2.20395	G12D	No Clearance

## Sheet: Figure 6
Patient#	ctKRAS Variant	SumofDiameters-alllesion	SumofDiameters-allmetastases	SumofDiameters-pancreaslesions	CountofLesions-alllesions	CountofLesions-allmetastases	CountofLesions-pancreaslesions	CA19-9	Albumin	ALT	AST	BUN	Sex	Creatinine	Total Bilirubin	Location of Primary Tumor	Baseline Variant Allele Fraction (VAF)
PRINCE01	G12V	54	24	30	6	5	1	Not Available	4.2	10	20	4	Female	0.7	0.7	Head	0.94
PRINCE02	G12D	194	150	44	8	7	1	Not Available	3.4	43	17	19	Male	0.8	0.4	Body	8.99
PRINCE03	G12D	108	71	37	6	5	1	Not Available	3.6	33	23	23	Male	0.9	0.5	Head	17.91
PRINCE04	G12D	115	76	39	6	5	1	Not Available	3.4	125	95	19	Male	1.1	1.6	Head	6.08
PRINCE05	G12D	93	93	0	5	4	1	Not Available	3.9	56	18	15	Male	1	0.9	Body	0.4
PRINCE06	G12D	141	71	70	4	3	1	Not Available	4	21	172	16	Male	1.1	0.5	Body	32.14
PRINCE07	G12D	139	42	97	5	4	1	904	4.2	28	24	19	Male	0.8	0.4	Body	3.82
PRINCE08	G12V	73	29	44	3	2	1	13367	4.5	73	27	18	Male	1.1	0.7	Head	0.49
PRINCE09	G12V	89.6	34.1	55.5	5	4	1	18456	4.6	27	19	15	Female	0.7	0.2	Head	7.14
PRINCE10	G12V	126	86	40	8	7	1	Not Available	4	33	24	18	Male	0.55	0.4	Body	40.94
PRINCE11	G12V	72	30	42	4	3	1	691500	4.4	117	74	18	Male	0.75	0.8	Head	16.43
PRINCE12	G12D	123	69	54	6	5	1	111.1	4.5	19	18	20	Male	1.13	0.6	Body	14.62
PRINCE13	G12V	77	25	52	4	3	1	3912	4.3	127	49	13	Male	0.98	1	Head	3.57
PRINCE14	G12D	79	33	46	5	4	1	1096	4.1	18	22	8	Female	0.73	0.4	Body	0.35
PRINCE15	G12V	69	40	29	5	4	1	75.3	4.3	40	47	10	Female	0.57	0.7	Head	33.47
PRINCE16	G12D	154	96	58	6	5	1	2444	3.4	26	26	15	Male	0.8	0.4	Tail	33.38
PRINCE17	G12D	97	72	25	6	5	1	141.4	3.9	13	17	14	Female	0.82	0.4	Head	0.78
PRINCE18	G12D	27	27	0	4	3	1	22.2	4.6	45	31	7	Female	0.66	0.6	Head	0.05
PRINCE19	G12V	88	29	59	3	2	1	2077	4.1	38	20	13	Male	0.99	0.6	Tail	0.22
PRINCE20	G12V	71	34	37	5	4	1	2	3.7	62	60	11	Female	0.63	0.7	Head	11.99
PRINCE21	G12D	66	21	45	2	1	1	4283	4	17	20	5	Female	0.85	0.7	Head	0.53
PRINCE22	G12D	91	39	52	5	4	1	Not Available	3.6	45	42	12	Female	0.66	1.2	Head	60.3
PRINCE23	G12V	50	50	0	8	7	1	241712	3.7	51	32	15	Male	0.82	0.8	Body	0.77
PRINCE24	G12D	38	38	0	6	5	1	810361	4.2	152	89	18	Female	0.63	3.9	Tail	21.27
PRINCE25	G12D	22	22	0	3	2	1	3146	4	20	19	10	Female	0.93	0.5	Body	0.94
PRINCE26	G12V	154	88	66	9	8	1	33923	4.4	40	27	10	Male	1.05	1.2	Body	5.97
PRINCE27	G12V	73	73	0	6	5	1	10142	3.5	88	63	8	Male	0.59	0.3	Tail	31.34
PRINCE28	G12D	52	0	52	4	3	1	3588	3.3	51	22	12	Male	0.66	0.7	Tail	0.48
PRINCE29	G12V	48	48	0	5	4	1	601	2.7	77	51	13	Male	0.95	0.7	Body	59.38
PRINCE30	G12D	74	74	0	7	6	1	49797	2.6	15	28	9	Female	0.77	0.7	Body	20.77
PRINCE31	G12V	104	65	39	4	3	1	22049	4.5	80	75	17	Male	1	1.1	Tail	24.52
PRINCE32	G12D	27	0	27	2	1	1	41.2	3.2	38	26	42	Male	0.7	0.4	Body	0.1
PRINCE33	G12D	79	23	56	4	3	1	4232.1	3.7	82	31	15	Male	0.8	0.8	Head	33.54
PRINCE34	G12D	46.9	0	46.9	3	2	1	122	3.7	12	15	15	Female	0.43	1.2	Head	0.26
PRINCE35	G12D	93.3	38.6	54.7	3	2	1	7173	4.2	9	15	19	Female	0.81	0.5	Body	3.87
PRINCE36	G12D	104	57	47	11	10	1	1	3.7	32	31	12	Female	0.48	0.3	Body	27.43
PRINCE37	G12D	122.1	122.1	0	7	7	0	6	4	7	11	16	Female	1.06	0.7	Body	0.83
PRINCE38	G12V	142.6	82	60.6	10	9	1	40181	3.7	15	22	22	Female	0.84	1	Body	4.82
PRINCE39	G12V	152.7	79	73.7	4	3	1	8432	3.6	8	15	12	Female	0.65	0.3	Body	0.4
PRINCE40	G12D	163.6	163.6	0	9	9	0	9052	3.5	11	9	9	Female	0.46	0.4	Body	14.72
PRINCE41	G12D	213.6	115	98.6	5	4	1	56474	4	44	29	16	Male	0.67	0.8	Body	4.47
PRINCE42	G12D	87.3	40.3	47	3	2	1	2375	4.5	32	30	17	Male	1.15	0.3	Body	0.34
PRINCE43	G12D	88.5	35.9	52.6	2	1	1	1356	4.4	15	17	17	Female	0.91	0.4	Body	0.16
PRINCE44	G12V	75.3	58.7	16.6	2	1	1	470	3.7	10	13	21	Female	0.73	0.4	Tail	0.3
PRINCE45	G12D	131.1	84.1	47	6	5	1	225	4	167	115	10	Male	0.86	1	Tail	11.31
PRINCE46	G12V	110.9	60.5	50.4	3	2	1	595	3.5	32	24	8	Female	0.41	1.2	Head	17.23
PRINCE47	G12V	144.7	88.9	55.8	6	5	1	8	3.2	92	162	16	Male	0.76	1.3	Head	56.3
PRINCE48	G12D	127.5	69.9	57.6	5	4	1	984	3.8	20	21	15	Female	0.79	0.3	Tail	17.08
PRINCE49	G12D	73	73	0	2	2	0	14887	4	19	15	15	Male	0.62	0.6	Body	19.62
PRINCE50	G12V	89.1	49.6	39.5	5	4	1	12544	3.4	82	61	12	Female	0.74	1	Tail	37.6
PRINCE51	G12D	115	65	50	5	4	1	19568	4.1	44	36	11	Female	0.85	0.6	Tail	2.87
PRINCE52	G12V	95.7	22.5	73.2	5	4	1	53356	4	151	98	14	Male	0.9	1.3	Tail	19.08
PRINCE53	G12V	151	86	65	5	4	1	45821	3.1	104	77	11	Female	0.52	1	Body	35.91
PRINCE54	G12V	71	33.4	37.6	5	4	1	181110	3.9	138	71	13	Male	0.76	0.6	Tail	17.37
PRINCE55	G12D	94.6	59.7	34.9	7	6	1	2	3.9	30	53	5	Female	0.41	0.8	Tail	73.58
PRINCE56	G12D	69.9	41.7	28.2	5	4	1	Not Available	3.9	29	24	9	Female	0.66	0.8	Head	0.18
SOC01	G12D	52	21	31	5	4	1	461	4.8	41	27	13	Male	0.85	0.5	Head	0.21
SOC02	G12D	58	0	58	3	2	1	2637	3.8	69	55	11	Male	0.64	1.6	Head	0.19
SOC03	G12D	Not Available	Not Available	Not Available	Not Available	Not Available	Not Available	14831	3.7	74	45	10	Male	0.57	1.4	Head	0.07
SOC04	G12D	54	0	54	3	2	1	362	3.4	157	87	27	Male	1.12	5.8	Head	1.91
SOC05	G12V	105	64	41	2	1	1	25361	4	3	12	8	Female	0.5	0.6	Body	0.39
SOC06	G12D	151	107	44	5	4	1	372750	3.9	32	34	12	Male	0.77	0.7	Tail	20.54
SOC07	G12D	24	0	24	1	0	1	17	3.7	11	14	16	Female	0.74	0.5	Head	0.11
SOC08	G12D	149	111	38	7	6	1	8	3.6	63	68	9	Male	0.64	0.8	Head	9.58
SOC09	G12D	34	21	13	5	4	1	1167	4.4	43	26	18	Female	0.6	0.3	Body	24.72
SOC10	G12V	146	87	59	8	7	1	17	3.3	17	23	8	Female	0.77	0.5	Body	2.74
SOC11	G12D	59	30	29	5	4	1	7481	4.3	22	12	18	Male	0.89	0.6	Body	0.11
SOC12	G12V	Not Available	Not Available	44	Not Available	Not Available	1	6166	3.4	25	24	4	Male	0.71	0.8	Head	2.45
SOC13	G12V	Not Available	Not Available	23	Not Available	Not Available	1	298	4.5	71	33	23	Female	0.65	0.3	Head	0.2
SOC14	G12V	177	136	41	5	4	1	3795	3.8	16	13	14	Male	0.79	0.4	Body	0.85
SOC15	G12D	175	111	64	5	4	1	1451	3.7	36	43	14	Male	0.83	1.2	Body	13.45
SOC16	G12D	151	120	31	9	8	1	13858	2.4	22	38	17	Male	7.08	0.4	Tail	32.34
SOC17	G12D	54	25	29	6	5	1	3368	4.2	32	25	12	Female	0.54	0.8	Head	0.55
SOC18	G12D	Not Available	Not Available	0	Not Available	Not Available	0	204127	3	22	22	59	Male	2.54	0.7	Tail	29.56
SOC19	G12V	Not Available	Not Available	36	Not Available	Not Available	1	5424	3.6	31	32	18	Male	0.89	1.1	Head	0.4
SOC20	G12D	119	70	49	7	6	1	4373	3.1	11	20	19	Male	0.53	0.4	Body	4.45
SOC21	G12D	94	24	70	6	5	1	19644	4	16	17	11	Female	0.58	0.3	Tail	16.61
SOC22	G12V	84	65	19	9	8	1	191	3.7	29	22	12	Female	0.63	0.4	Body	0.1
SOC23	G12D	125	78	47	6	5	1	300	3.3	58	45	11	Male	0.63	2	Head	17.9
SOC24	G12D	187	121	66	8	7	1	36	4.1	16	18	14	Male	0.53	0.4	Body	14.3
SOC25	G12D	64	29	35	5	4	1	3088	3.2	54	35	23	Male	1.16	0.7	Tail	20.41
SOC26	G12V	Not Available	Not Available	Not Available	Not Available	Not Available	Not Available	29794	2.9	37	44	35	Female	1	1.6	Tail	4.05
SOC27	G12D	50	25	25	4	3	1	3995	3.2	184	196	30	Male	3.18	4.2	Head	0.11
SOC28	G12V	Not Available	Not Available	60	Not Available	Not Available	1	4106	3.7	6	12	7	Female	0.64	0.3	Body	0.39
SOC29	G12D	171	116	55	7	6	1	889390	2.5	189	142	16	Male	1.01	26.7	Head	39.08
SOC30	G12V	Not Available	Not Available	30	Not Available	Not Available	1	791	4.1	45	28	20	Female	0.92	0.4	Head	0.14
SOC31	G12V	Not Available	Not Available	Not Available	Not Available	Not Available	Not Available	145200	4.6	89	37	42	Male	0.75	1.3	Body	10.28
SOC32	G12V	50	24	26	6	5	1	1277	3.7	34	20	93	Male	5.2	0.7	Body	20.39
SOC33	G12V	Not Available	Not Available	22	Not Available	Not Available	1	297	3	40	49	8	Male	0.82	1.2	Head	5.27
SOC34	G12D	123	90	33	5	4	1	37524	3.8	38	38	33	Male	1.43	0.6	Tail	16.91
SOC35	G12D	31	10	21	3	2	1	74	3.2	17	20	7	Female	1.13	0.8	Head	1.32
SOC36	G12V	41	0	41	4	2	2	14323	4.3	13	15	15	Male	0.74	1.8	Head	0.3
SOC37	G12D	47	21	26	5	4	1	38	4.2	20	23	24	Male	0.8	0.9	Body	0.04
SOC38	G12V	114	54	60	5	4	1	1355	3.7	55	33	15	Female	0.69	0.3	Tail	5.65
SOC39	G12V	98	40	58	6	5	1	1135	4	13	15	19	Male	0.59	0.7	Tail	10.05
SOC40	G12V	42	0	42	3	2	1	Not Available	3.8	32	16	12	Male	0.67	0.7	Head	0.42
SOC41	G12V	69	39	30	6	5	1	6750	3.5	38	23	11	Male	0.69	1	Head	4.9
SOC42	G12D	50	20	30	5	4	1	Not Available	3.7	25	28	11	Male	0.67	0.4	Head	7.17
SOC43	G12D	52	32	20	5	4	1	Not Available	4	36	33	19	Female	1.05	0.3	Body	14.31
SOC44	G12D	Not Available	Not Available	46	Not Available	Not Available	1	254	3.7	8	18	15	Female	0.92	0.5	Body	0.23
SOC45	G12V	188	161	27	9	8	1	885	3	45	77	15	Female	0.56	0.9	Tail	43.31
SOC46	G12D	113	68	45	8	7	1	37872	3.3	13	43	12	Female	0.79	0.7	Tail	3.31
SOC47	G12D	121	106	15	7	6	1	98104	3.3	55	44	17	Female	1.04	0.7	Head	5.26
SOC48	G12D	31	0	31	4	3	1	1315	4	23	30	20	Female	0.68	0.5	Tail	0.08
SOC49	G12D	150	119	31	9	8	1	23783	2.6	205	127	19	Male	0.85	8.3	Tail	38.02
SOC50	G12D	Not Available	Not Available	46	Not Available	Not Available	1	2028	3.7	38	27	18	Female	0.71	0.4	Body	0.44
SOC51	G12V	55	0	55	6	5	1	226	3.6	11	14	9	Female	0.46	0.6	Head	1.37
SOC52	G12D	155	119	36	12	11	1	81987	4.1	53	33	16	Female	0.59	0.4	Head	14.42
SOC53	G12D	101	66	35	5	4	1	3089	3.5	66	94	17	Female	1.08	1.8	Head	70.57
SOC54	G12D	160	134	26	6	5	1	Not Available	3.4	119	76	13	Male	0.85	10	Head	21.39

[truncated: 22 more sheets: Supplemental Table 1, Supplemental Figure 1, Supplemental Table 2, Supplemental Table 3, Supplemental Figure 2, Supplemental Figure 3, Supplemental Figure 4, Supplemental Figure 5, Supplemental Figure 6, Supplemental Table 4, Supplemental Figure 7, Supplemental Figure 8, Supplemental Table 5, Supplemental Figure 9ab, Supplemental Figure 9cd, Supplemental Figure 10a, Supplemental Figure 10bc, Supplemental Figure 11a, Supplemental Figure 11b, Supplemental Figure 11cd …]
